# Supplementary material for: Unnatural Amino Acid Photo-Crosslinking Sheds Light on Gating of the Mechanosensitive Ion Channel OSCA1.2
Source: Int J Mol Sci. 2025 Jul 23;26(15):7121. doi: 10.3390/ijms26157121 (PMC12346119; doi:10.3390/ijms26157121)
Supplement: Supplementary file 1 [file ijms-26-07121-s001.zip]

Archive with 1 entries (1 files):
- ijms-3669991-supplementary.pdf
